# Supplementary material for: Peer Presence Effect on Numerosity and Phonological Comparisons in 4th Graders: When Working with a SchoolMate Makes Children More Adult-like
Source: Biology (Basel). 2021 Sep 12;10(9):902. doi: 10.3390/biology10090902 (PMC8470134; doi:10.3390/biology10090902)
Supplement: Supplementary file 1 [file biology-10-00902-s001.zip]

Archive with 1 entries (1 files):
- biology-1295428-supplementary.pdf
